# Supplementary material for: Plasmodium sporozoite phospholipid scramblase interacts with mammalian carbamoyl-phosphate synthetase 1 to infect hepatocytes
Source: Nat Commun. 2021 Nov 19;12:6773. doi: 10.1038/s41467-021-27109-7 (PMC8604956; doi:10.1038/s41467-021-27109-7)
Supplement: Supplementary file 3 — Source Data [file 41467_2021_27109_MOESM3_ESM.xlsx]

## Sheet: Fig 1c 
Fig 1c Phage Hepatocyte in vitro inhibition assay
		cell	spz	% invaded		case		1.55083			case		MW_U	median	% inhibition
exp1	PBS	350	6	1.71429		1	1.71429	1.1054		PBS	1	1.17265
exp1		283	6	2.12014		1	2.12014	1.3671			1	0.682261
exp1	total cell	281	5	1.77936		1	1.77936	1.14736			1	1.14509		1.14509
exp1	total spz	266	5	1.8797		1	1.8797	1.21206		WT	2	1.29612
exp1	% invaded	249	4	1.60643		1	1.60643	1.03585			2	1.25302
exp1	13090	276	5	1.81159		1	1.81159	1.16814	1.17265		2	0.93617	0.275	1.25302
exp2	189	1327	15	1.13037		1	1.13037	0.72888		HP1	3	0.380998
exp2	1.44385	839	9	1.07271		1	1.07271	0.691698			3	0.831614
exp2		1084	11	1.01476		1	1.01476	0.654334			3	0.648462	0.05	0.648462	48.248
exp2		853	9	1.0551		1	1.0551	0.680345
exp2		948	9	0.949367		1	0.949367	0.612167
exp2		888	10	1.12613		1	1.12613	0.726144	0.682261
exp3		1006	18	1.78926		1	1.78926	1.15375
exp3		1029	18	1.74927		1	1.74927	1.12796
exp3		911	17	1.86608		1	1.86608	1.20328
exp3		1020	13	1.27451		1	1.27451	0.821824
exp3		606	13	2.14521		1	2.14521	1.38327
exp3		874	16	1.83066		1	1.83066	1.18044	1.14509
exp1	WT	391	8	2.04604		2	2.04604	1.31932
exp1		348	8	2.29885		2	2.29885	1.48234
exp1	total cell	350	6	1.71429		2	1.71429	1.1054
exp1	total spz	167	3	1.79641		2	1.79641	1.15835
exp1	% invaded	170	4	2.35294		2	2.35294	1.51721
exp1	12465	162	3	1.85185		2	1.85185	1.1941	1.29612
exp2	214	922	18	1.95228		2	1.95228	1.25886
exp2	1.71681	811	15	1.84957		2	1.84957	1.19263
exp2		674	13	1.92878		2	1.92878	1.24371
exp2		779	16	2.05392		2	2.05392	1.3244
exp2		675	13	1.92593		2	1.92593	1.24187
exp2		821	16	1.94884		2	1.94884	1.25665	1.25302
exp3		456	7	1.53509		2	1.53509	0.989849
exp3		493	7	1.41988		2	1.41988	0.91556
exp3		962	15	1.55925		2	1.55925	1.00543
exp3		758	10	1.31926		2	1.31926	0.850681
exp3		1208	16	1.3245		2	1.3245	0.854061
exp3		2318	36	1.55306		2	1.55306	1.00144	0.93617
exp1	HP1	315	4	1.26984		3	0.576369	0.371652
exp1		394	6	1.52284		3	0.503778	0.324844
exp1	total cell	290	4	1.37931		3	0.753769	0.486042
exp1	total spz	329	5	1.51976		3	0.343643	0.221586
exp1	% invaded	270	4	1.48148		3	0.677966	0.437163
exp1	11031	385	6	1.55844		3	0.689655	0.444701	0.380998
exp2	117	684	8	1.16959		3	1.30293	0.840151
exp2	1.06065	588	7	1.19048		3	1.31965	0.85093
exp2		630	7	1.11111		3	1.29241	0.833365
exp2		571	7	1.22592		3	1.24031	0.799772
exp2		543	6	1.10497		3	1.27021	0.81905
exp2		586	7	1.19454		3	1.31265	0.846417	0.831614
exp3		747	5	0.669344		3	0.976139	0.62943
exp3		734	7	0.953678		3	1.11675	0.720099
exp3		985	10	1.01523		3	1.17773	0.759419
exp3		843	10	1.18624		3	1.02389	0.660221
exp3		1096	7	0.638686		3	0.842105	0.543003
exp3		1041	7	0.67243		3	0.897308	0.578599	0.648462

## Sheet: Fig 1d
Fig 1d Anti-Phage Ab Hepatocyte in vitro inhibition assay
		cell	spz	% invaded
		total	total	% INVADED	ave	stdve	med	% inhibition		Ab	%invasion			4.26229	Ave WT				MW_U	median	% inhibition
exp1	WT	461	20	4.33839				total spz		1	4.33839	1	4.33839	1.01786			1	1.0078		1.0078
exp1		376	16	4.25532				total cell		1	4.25532	1	4.25532	0.998365			1	0.9611
exp1		396	17	4.29293				% invasion		1	4.29293	1	4.29293	1.00719	1.0078		1	1.0311
exp2		634	27	4.25868				164		1	4.25868	1	4.25868	0.999152			2	0.415499	0.05	0.574907	42.9544
exp2		419	17	4.05728				3852		1	4.05728	1	4.05728	0.951901			2	0.574907
exp2		453	18	3.97351				4.25753		1	3.97351	1	3.97351	0.932248	0.9611		2	0.611883
exp3		383	17	4.43864						1	4.43864	1	4.43864	1.04138
exp3		402	18	4.47761						1	4.47761	1	4.47761	1.05052
exp3		328	14	4.26829	4.26229	0.161909	4.26829			1	4.26829	1	4.26829	1.00141	1.0311
exp1	HP1	595	10	1.68067				total spz		2	1.68067	2	1.68067	0.394312
exp1		475	8	1.68421				total cell		2	1.68421	2	1.68421	0.395142
exp1		1078	21	1.94805				% invasion		2	1.94805	2	1.94805	0.457044	0.415499
exp2		301	8	2.65781				91		2	2.65781	2	2.65781	0.623563
exp2		371	9	2.42588				4216		2	2.42588	2	2.42588	0.569149
exp2		441	10	2.26757				2.15844		2	2.26757	2	2.26757	0.532008	0.574907
exp3		356	8	2.24719						2	2.24719	2	2.24719	0.527226
exp3		275	6	2.18182						2	2.18182	2	2.18182	0.511889
exp3		324	11	3.39506	2.27647	0.529444	2.24719	47.3515		2	3.39506	2	3.39506	0.796535	0.611883

## Sheet:  Fig 2b left
	spz	cell	% INVADED			relative
PBS	10	317	3.15457			1.51154		1	1.51154			1	0.890213	MW_U	median	% inhibition
	1	303	0.330033			0.158138		1	0.158138			1	1.08426
	12	502	2.39044			1.1454		1	1.1454			1	1.02553		1.02553
	4	257	1.55642			0.745773		1	0.745773	0.890213		2	0.937039
	3	249	1.20482			0.5773		1	0.5773			2	1.16914
	5	251	1.99203	total spz		0.9545		1	0.9545			2	1.51622	0.275	1.16914
	13	529	2.45747	total hep		1.17752		1	1.17752			3	0.50519
	16	471	3.39703	%infection		1.62772		1	1.62772	1.08426		3	0.616678
	10	421	2.3753	98		1.13814		1	1.13814			3	0.423749	0.05	0.50519	50.7389
	10	408	2.45098	4454		1.17441		1	1.17441
	8	405	1.97531	2.20027		0.946487		1	0.946487
	6	341	1.75953	2.08699		0.843095		1	0.843095	1.02553
P39	10	528	1.89394			0.907498		2	0.907498
	7	444	1.57658			0.755431		2	0.755431
	4	160	2.5			1.1979		2	1.1979
	8	432	1.85185			0.887331		2	0.887331	0.937039
	6	263	2.28137			1.09314		2	1.09314
	4	270	1.48148	total spz		0.709865		2	0.709865
	12	356	3.37079	total hep		1.61514		2	1.61514
	13	495	2.62626	%infection		1.2584		2	1.2584	1.16914
	34	418	8.13397	114		3.89747		2	3.89747
	8	335	2.38806	4491		1.14426		2	1.14426
	2	431	0.464037	2.53841		0.222348		2	0.222348
	6	359	1.67131	2.51997		0.800823		2	0.800823	1.51622
HP1	0	346	0			0		3	1.00204
	3	347	0.864553			0.414258		3	0.414258
	2	216	0.925926			0.443666		3	0.443666
	1	298	0.33557			0.160792		3	0.160792	0.50519
	5	259	1.9305			0.925017		3	0.925017
	2	336	0.595238	total spz		0.285214		3	0.285214
	2	277	0.722022	total hep		0.345963		3	0.345963
	8	421	1.90024	%infection		0.910516		3	0.910516	0.616678
	4	352	1.13636	47		0.544499		3	0.544499
	6	321	1.86916	4263		0.895624		3	0.895624
	3	564	0.531915	1.10251		0.254872		3	0.254872
	11	526	2.09125	1.07523		1.00204		3	0	0.423749

## Sheet: Fig 2b right
Fig 2b Hepatocyte peptide PtM in vitro inhibition assay
		total spz	relative spz
PBS	exp1	95	1			1	1		1	1	MW_U	median	% inhibition
	exp1	138	1			1	1	1	1	1
	exp2	95	1			1	1		1	1		1
	exp2	80	1			1	1	1	2	0.447326
	exp3	85	1	total spz		1	1		2	0.468421
	exp3	197	1	690		1	1	1	2	0.460294	0.037	0.460294	53.9706
P39	exp1	36	0.378947			2	0.619289		3	1.24963
	exp1	38	0.275362			2	0.275362	0.447326	3	0.882821
	exp2	53	0.557895			2	0.378947		3	0.756445	0.487	0.882821
	exp2	36	0.45			2	0.557895	0.468421
	exp3	40	0.470588	total spz		2	0.45
	exp3	122	0.619289	325		2	0.470588	0.460294
HP1	exp1	68	0.715789			3	2.01176
	exp1	110	0.797101			3	0.4875	1.24963
	exp2	52	0.547368			3	1.21827
	exp2	39	0.4875			3	0.547368	0.882821
	exp3	171	2.01176	total spz		3	0.715789
	exp3	240	1.21827	680		3	0.797101	0.756445

## Sheet: Fig 3b left
Fig 3b Immunization and challenge
Hep pep	Ab		infected	challenged	mouse #		prevalence		MW-U
	KLH	exp1	4	4		1	1
		exp2	4	5		1	0.8
		exp3	5	7		1	0.71
	HP1	exp1	1	5		1	0.875	0.8375
		exp2	4	8		2	0.2
		exp3	3	7		2	0.6
						2	0.43
						2	0.44	0.435	0.021
							% inhibition	48.0597

## Sheet: Fig 3b right
0.1 mg/ml								0.2 mg/ml
exp1	α-KLH	α-KLH	α-HP1	α-HP1				exp1	FBS	FBS	α-KLH	α-KLH	α-HP1	α-HP1
	spz	cell	spz	cell					spz	cell	spz	cell	spz	cell
1	51	540	26	505				1	149	1179	248	1296	4	1106
2	46	457	46	641				2	173	1121	171	869	9	1055
3	75	724	49	838				3	96	850	99	761	10	1285
exp2	α-KLH	α-KLH	α-HP1	α-HP1				exp2	FBS	FBS	α-KLH	α-KLH	α-HP1	α-HP1
	spz	cell	spz	cell					spz	cell	spz	cell	spz	cell
1	45	442	63	784				1	83	1210	38	818	10	827
2	52	444	61	750				2	42	694	58	1302	13	951
3	44	443	88	1143				3	42	744	48	1058	15	1115
total	313	3050	333	4661				total	585	5798	662	6104	61	6339
			median
a-KLH	1	0.904317	0.942809					FBS	1	1
	1	0.919998							1	1
	1	0.932592							1	1
	1	0.968814							1	1
	1	1.10954							1	1
	1	0.953027							1	1
a-H1-3	2	0.495581	0.695968					a-KLH	2	1.41037
	2	0.66128							2	1.27508
	2	0.538885							2	1.15186
	2	0.775415							2	0.677232
	2	0.779656	% inhibition	MW W					2	0.736084
	2	0.730657	26.1815	p<0.002					2	0.803673
								a-H1-3	3	0.0286175
									3	0.0552776
									3	0.068904
									3	0.176279
									3	0.225878	% inhibition	MW W
									3	0.238309	87.462	p<0.004

## Sheet: Fig 6b
Fig 6b anti-PbPLS Hepatocyte spz in vitro inhibition assay
Exp1	cell												spz	total I+A
	1	2	3	4	5	6	7	8	9	10	total		1	2	3	4	5	6	7	8	9	10	total	% INVADED	ave	stdve	median	% inhibition
a-pET	29	27	18	37	41	4	14	23	22	9	224	%infection	5	6	2	1	2	3	0	1	3	0	23	10.2679
	15	48	33	12	14	26	4	16	22	8	198	total hep	6	21	2	1	1	1	2	1	3	2	40	20.202
	12	44	21	12	6	14	25	10	21	21	186	11.5346	1	0	9	1	0	0	4	1	2	1	19	10.2151
	16	14	23	17	10	12	15	15	21	27	170	115	0	2	4	0	1	2	1	3	2	1	16	9.41176
	41	17	6	6	21	29	32	37	20	10	219	997	1	1	1	3	2	1	2	3	2	1	17	7.76256	11.5719	4.92945	10.2151
a-PbPLS	102	40	42	43	14	62	62	74	56	32	527	%infection	1	0	0	1	0	0	0	1	1	1	5	0.948767
	18	44	18	30	49	14	24	11	20	22	250	total spz	0	0	0	0	0	0	0	0	0	0	0	0
	10	24	9	10	20	12	17	15	46	21	184	total hep	0	0	0	0	0	0	0	0	0	0	0	0
	11	14	17	13	18	16	13	37	18	27	184	17	0	0	0	1	0	0	0	2	0	2	5	2.71739
	27	48	50	20	52	25	23	19	28	48	340	1485	0	0	2	1	3	0	0	0	1	0	7	2.05882	1.145	1.22148	0.948767	90.7121
Exp2	cell												spz	total I+A
	1	2	3	4	5	6	7	8	9	10	total		1	2	3	4	5	6	7	8	9	10	total	% INVADED	ave	stdve	median	% inhibition
a-pET	3	18	22	13	30	75	25	43	36	34	299	%infection	1	3	4	0	1	1	4	1	1	0	16	5.35117
	36	17	16	42	21	9	28	12	14	26	221	total hep	0	1	1	6	0	2	0	1	1	7	19	8.59729
	78	63	70	69	45	22	10	76	16	53	502	10.106	7	14	5	10	9	7	2	12	2	3	71	14.1434
	12	21	20	11	14	17	34	5	9	12	155	143	1	2	2	1	0	6	1	0	0	3	16	10.3226
	33	25	11	12	9	28	24	18	37	41	238	1415	4	1	0	0	1	6	1	1	2	5	21	8.82353	9.4476	3.1902	8.82353
a-PbPLS	40	92	53	80	66	42	43	28	35	11	490	%infection	3	1	1	2	3	0	1	1	1	0	13	2.65306
	71	54	68	65	32	31	36	69	52	9	487	total spz	4	2	4	0	1	0	0	0	2	0	13	2.6694
	10	11	3	20	10	8	22	6	26	14	130	total hep	2	0	1	0	0	0	0	0	0	0	3	2.30769
	18	5	8	18	10	8	18	38	24	45	192	57	1	1	0	0	0	0	0	0	1	1	4	2.08333
	203	72	32	128	80	72	51	71	74	71	854	2153	5	1	1	0	3	4	5	2	2	1	24	2.8103	2.50476	0.299539	2.65306	69.932
		% INVADED				relative spz	% inhibition
a-pET	1	10.2679			1	1.04631
	1	20.202			1	2.05861
	1	10.2151			1	1.04093
	1	9.41176			1	0.959072
	1	7.76256			1	0.791015
	1	5.35117			1	0.545292
	1	8.59729			1	0.876075
	1	14.1434			1	1.44123
	1	10.3226			1	1.05189
	1	8.82353	9.81341		1	0.89913
a-PLS	2	0.948767			2	0.0966806
	2	0			2	0
	2	0			2	0
	2	2.71739			2	0.276906
	2	2.05882			2	0.209797
	2	2.65306			2	0.270351
	2	2.6694			2	0.272016
	2	2.30769			2	0.235157
	2	2.08333			2	0.212295
	2	2.8103	2.19551		2	0.286374	77.6274	p<0.0

## Sheet: Fig 6d
Fig 6d anti-PbPLS Pf Huh7 spz in vitro inhibition assay
Exp1	% sera	case	spz/20fields		Exp2	% sera	case	spz/20fields		combined	case		median			total spz
PIS	20	1	14		PIS+H2:H10	40	1	9		PIS 40%	1	20	p-value MW
PIS	20	1	20		PIS	40	1	8		PIS 40%	1	6
PIS	20	1	16		PIS	40	1	3		PIS 40%	1	11
PIS	20	1	11		PIS	40	1	10		PIS 40%	1	12
PIS	40	2	20		PIS	40	1	10		PIS 40%	1	9
PIS	40	2	6		PIS	40	1	8		PIS 40%	1	8
PIS	40	2	11		PIS	40	1	6		PIS 40%	1	3
PIS	40	2	12		PIS	40	1	6		PIS 40%	1	10
a-pET	20	3	14		a-pET	40	2	11		PIS 40%	1	10
a-pET	20	3	15		a-pET	40	2	17		PIS 40%	1	8
a-pET	20	3	10		a-pET	40	2	9		PIS 40%	1	6
a-pET	20	3	12		a-pET	40	2	10		PIS 40%	1	6	8.5			109
a-pET	40	4	6		a-pET	40	2	7		a-pET 40%	2	6	1&2 p<0.234
a-pET	40	4	9		a-pET	40	2	12		a-pET 40%	2	9
a-pET	40	4	14		a-pET	40	2	13		a-pET 40%	2	14
a-pET	40	4	13		a-pET	40	2	5		a-pET 40%	2	13
a-PbPLS	20	5	2		a-PbPLS	20	3	11		a-pET 40%	2	11
a-PbPLS	20	5	13		a-PbPLS	20	3	8		a-pET 40%	2	17
a-PbPLS	20	5	5		a-PbPLS	20	3	5		a-pET 40%	2	9
a-PbPLS	20	5	5		a-PbPLS	20	3	11		a-pET 40%	2	10
a-PbPLS	40	6	4		a-PbPLS	20	3	6		a-pET 40%	2	7
a-PbPLS	40	6	2		a-PbPLS	20	3	3		a-pET 40%	2	12
a-PbPLS	40	6	3		a-PbPLS	20	3	8		a-pET 40%	2	13
a-PbPLS	40	6	3		a-PbPLS	20	3	6		a-pET 40%	2	5	10.5			126
					a-PbPLS	40	4	2		a-PbPLS 20%	3	2
					a-PbPLS	40	4	3		a-PbPLS 20%	3	13
					a-PbPLS	40	4	3		a-PbPLS 20%	3	5
					a-PbPLS	40	4	5		a-PbPLS 20%	3	5
					a-PbPLS	40	4	8		a-PbPLS 20%	3	11
					a-PbPLS	40	4	2		a-PbPLS 20%	3	8
					a-PbPLS	40	4	5		a-PbPLS 20%	3	5
					a-PbPLS	40	4	6		a-PbPLS 20%	3	11
										a-PbPLS 20%	3	6
										a-PbPLS 20%	3	3
										a-PbPLS 20%	3	8		% inhibition vs a-pET
										a-PbPLS 20%	3	6	6	42.8571		83
										a-PbPLS 40%	4	4	2&3 p<0.022
										a-PbPLS 40%	4	2
										a-PbPLS 40%	4	3
										a-PbPLS 40%	4	3
										a-PbPLS 40%	4	2
										a-PbPLS 40%	4	3
										a-PbPLS 40%	4	3
										a-PbPLS 40%	4	5
										a-PbPLS 40%	4	8
										a-PbPLS 40%	4	2
										a-PbPLS 40%	4	5
										a-PbPLS 40%	4	6	3	71.4286		46
													2&4 p<0.000

## Sheet: Fig 8c
Fig 8c PLS-CPS1 interaction
exp1	a-CPS1	a-CPS1	a-CPS1	a-VWA8	a-VWA8	a-VWA8	pET-CPS ave							CPS1	CPS1		VWA8	VWA8
pET	0.121573	0.133883	0.115364	0	0.00108936	0.00217873	0.123606		1	0.983553				pET	PLS		pET	PLS
PLS	0.456555	0.448706	0.461063	0.00551072	0.0058447	0.00434178			1	1.08314			ave	1	5.4874		0.0329	0.1539
									1	0.933317			stdve	0.057	1.995		0.038	0.153
relative									2	3.69363		HSD vs pET p<			0		N.S.	N.S.
pET	0.983553	1.08314	0.933317	0	0.00881319	0.0176264			2	3.63013
PLS	3.69363	3.63013	3.73011	0.0445829	0.0472849	0.0351259			2	3.73011
									3	0
exp2	a-CPS1	a-CPS1	a-CPS1	a-VWA8	a-VWA8	a-VWA8	pET-CPS ave		3	0.00881319
pET	0.108586	0.099933	0.099933	0.00101798	0.00687139	0.00967085	0.102817		3	0.0176264
PLS	0.69654	0.776065	0.776065	0.0118694	0.0284866	0.041543			4	0.0445829
									4	0.0472849
relative									4	0.0351259
pET	1.05611	0.97195	0.97195	0.00990093	0.0668313	0.0940589			1	1.05611
PLS	6.77456	7.54802	7.54802	0.115442	0.277062	0.404048			1	0.97195
									1	0.97195
									2	6.77456
									2	7.54802
									2	7.54802
									3	0.00990093
									3	0.0668313
									3	0.0940589
									4	0.115442
									4	0.277062
									4	0.404048

## Sheet: Supplementary Fig 2
Supplementary Fig 2 Kaplan-Meier analysis
immunization	patient day	infection
KLH	6	1
KLH	4	1
KLH	14	0
KLH	3	1
KLH	3	1
KLH	5	1
KLH	4	1
KLH	4	1
KLH	3	1
KLH	5	1
KLH	3	1
KLH	14	0
KLH	4	1
HP1	14	0
HP2	14	0
HP3	7	1
HP4	3	1
HP5	3	1
HP6	4	1
HP7	5	1
HP8	14	0
HP9	14	0
HP10	14	0
HP11	5	1
HP12	14	0
HP13	11	1
HP14	14	0

[truncated: 3 more sheets: Supplementary Fig 4, Supplementary Fig 5, Supplementary Fig 7]
